# Supplementary material for: Mass wasting reveals ongoing asymmetric retreat of the martian north polar ice cap
Source: Nat Commun. 2025 Jan 18;16:820. doi: 10.1038/s41467-025-56018-2 (PMC11743132; doi:10.1038/s41467-025-56018-2)
Supplement: Supplementary file 3 — Source data [file 41467_2025_56018_MOESM3_ESM.xlsx]

## Sheet: Fig01
Figure_01
	No graphical data, images only

## Sheet: Fig02
Figure_02
Retreat rate (m/kyr)
scarp	Active	Moderately active
1	2.10165	0.0462649
2	2.98691	0.106194
3		0.0268875
4		0.0333609
5	1.35001	0.0303603
6		0.0798063
7		0.00206857
8	0.794904	0.0785349
9	2.76757	0.0768484
10		0.0213281
11	1.00472	0.00787275
12	1.60749	0.152125
13		0.116891
14	1.77754	0.0249392
15	1.79364	0.114486
16		0.0264422
17		0.133127
18		0.305952
19		0.136338

## Sheet: Fig03
Figure_03
	No graphical data, images only

## Sheet: Fig04
Figure_04
	No graphical data, images only

## Sheet: Supp.Fig01
Supplementary_Figure_01
	No graphical data, images only

## Sheet: Supp.Fig02
Supplementary_Figure_02
	No graphical data, images only

## Sheet: Supp.Fig03
Supplementary_Figure_03
	No graphical data, images only

## Sheet: Supp.Fig04
Supplementary_Figure_04
	No graphical data, images only

## Sheet: Supp.Fig05
Supplementary_Figure_05
	No graphical data, images only

## Sheet: Supp.Fig06
Supplementary_Figure_06
	No graphical data, images only

[truncated: 1 more sheets: Supp.Fig07]
